# Supplementary material for: Systematic Review of Nutrition Interventions to Improve Short Term Outcomes in Head and Neck Cancer Patients
Source: Cancers (Basel). 2023 Jan 29;15(3):822. doi: 10.3390/cancers15030822 (PMC9913111; doi:10.3390/cancers15030822)
Supplement: Supplementary file 1 [file cancers-15-00822-s001.zip]

Archive with 1 entries (1 files):
- cancers-2116666-supplementary.pdf
